# Supplementary material for: Farm Animal Welfare during Transport and at the Slaughterhouse: Perceptions of Slaughterhouse Employees, Livestock Drivers, and Veterinarians
Source: Animals (Basel). 2024 Jan 29;14(3):443. doi: 10.3390/ani14030443 (PMC10854723; doi:10.3390/ani14030443)
Supplement: Supplementary file 1 [file animals-14-00443-s001.zip]

Archive with 1 entries (1 files):
- animals-2781471-supplementary.pdf
